# Supplementary material for: Robust and bias-free localization of individual fixed dipole emitters achieving the Cramér Rao bound for applications in cryo-single molecule localization microscopy
Source: PLoS One. 2022 Feb 4;17(2):e0263500. doi: 10.1371/journal.pone.0263500 (PMC8815875; doi:10.1371/journal.pone.0263500)
Supplement: S2 File — The latest version of the software is available on GitHub at the following link: https://github.com/schuetzgroup/localizationFixedDipoles. (ZIP) [file pone.0263500.s002.zip]

Archive with 15 entries (14 files):
- softwarePackage/PSF.m
- softwarePackage/psfFitMLE.m
- softwarePackage/psfFitSimulations.m
- softwarePackage/psfFunction.m
- softwarePackage/run_loopSimulationAndFit.m
- softwarePackage/run_singleSimulationAndFit.m
- softwarePackage/subFunctions/
- softwarePackage/subFunctions/CRB_defocus.m
- softwarePackage/subFunctions/create_coord.m
- softwarePackage/subFunctions/czt2.m
- softwarePackage/subFunctions/embed.m
- softwarePackage/subFunctions/fun_dipole_imaging.m
- softwarePackage/subFunctions/fun_SA_RImismatch.m
- softwarePackage/subFunctions/printData.m
- softwarePackage/subFunctions/ZernikeCalc.m
