# Supplementary material for: Robust and bias-free localization of individual fixed dipole emitters achieving the Cramér Rao bound for applications in cryo-single molecule localization microscopy
Source: PLoS One. 2022 Feb 4;17(2):e0263500. doi: 10.1371/journal.pone.0263500 (PMC8815875; doi:10.1371/journal.pone.0263500)
Supplement: S2 File — The latest version of the software is available on GitHub at the following link: https://github.com/schuetzgroup/localizationFixedDipoles. (ZIP) [file pone.0263500.s002.zip › softwarePackage/subFunctions/create_coord.m]

function [X Y R mask]=create_coord_dxdy(N,u,mode)
%creates axis with N entries (if N=[Nx Ny], a 2D grid is created)
%u...spacing between two neighbouring entries
%mode...'exact' or 'FFT'
%if 'exact' is chosen: zero point is exactly in the middle, i.e. for even grid
%sizes between the two middle pixels
%if 'FFT' is chosen: zero point is the middle pixel for odd grid sizes and
%the pixel to the lower right of the exact centre for even grid sizes.
%(this is also the pixel which MATLAB takes as zero

if length(N)==1;
    N=[N N];
end

if length(u)==1;
    u=[u u];
end

if strcmp(mode,'exact')==1;
    x=linspace(-(N(1)-1)/2,(N(1)-1)/2,N(1))*u(1);
    y=linspace(-(N(2)-1)/2,(N(2)-1)/2,N(2))*u(2);
elseif strcmp(mode,'FFT')==1;
    x=(floor(-N(1)/2+0.5):floor(N(1)/2-0.5))*u(1);
    y=(floor(-N(2)/2+0.5):floor(N(2)/2-0.5))*u(2);
end

[X Y]=meshgrid(y,x);
R=sqrt(X.^2+Y.^2);
mask=R.^2<=((min(N/2.*u))).^2;

end
