# Supplementary material for: Robust and bias-free localization of individual fixed dipole emitters achieving the Cramér Rao bound for applications in cryo-single molecule localization microscopy
Source: PLoS One. 2022 Feb 4;17(2):e0263500. doi: 10.1371/journal.pone.0263500 (PMC8815875; doi:10.1371/journal.pone.0263500)
Supplement: S2 File — The latest version of the software is available on GitHub at the following link: https://github.com/schuetzgroup/localizationFixedDipoles. (ZIP) [file pone.0263500.s002.zip › softwarePackage/subFunctions/czt2.m]

function E_out=czt2(E_in,uk,ux_des,Nx)
%2D chirp z-trafo (Tong, Raoqiong, and Robert W. Cox. "Rotation of NMR images using the 2D chirp-z transform." Magnetic resonance in medicine 41.2 (1999): 253-256.
%E_in...input field
%uk...length unit in E_in
%ux_des...desired object space resolution
%Nx...size of field in pixel

Nk=size(E_in,1); %size of input field (k-space)
N_pad=2^nextpow2(Nx+Nk-1); %padded size required for convolution is Nx+Nk-1; here we pad more in order to have a gridsize that is a power of 2 (=faster)
N_pad=Nx+Nk-0;

x=(floor(-N_pad(1)/2+0.5):floor(N_pad(1)/2-0.5))';
y=(floor(-N_pad(1)/2+0.5):floor(N_pad(1)/2-0.5));

%CZT 2D
ux_fft=2*pi/(Nk*uk); %fft resolution without padding
r=ux_des/ux_fft; %required r-factor to meet the desired resolution at the given grid size N
alpha=r*1/Nk;
kernel=exp(-1i*alpha*pi*x.^2)*exp(-1i*alpha*pi*y.^2); %create quadratic convolution phase kernel; faster method
f1=embed(E_in,N_pad,0).*conj(kernel);

%convolving f1 and f2
hugo=fftshift(ifft2(fft2(ifftshift(f1)).*fft2(ifftshift(kernel))));
E_out=embed(N_pad*conj(kernel).*hugo,Nx,0);

end
