# Supplementary material for: Robust and bias-free localization of individual fixed dipole emitters achieving the Cramér Rao bound for applications in cryo-single molecule localization microscopy
Source: PLoS One. 2022 Feb 4;17(2):e0263500. doi: 10.1371/journal.pone.0263500 (PMC8815875; doi:10.1371/journal.pone.0263500)
Supplement: S2 File — The latest version of the software is available on GitHub at the following link: https://github.com/schuetzgroup/localizationFixedDipoles. (ZIP) [file pone.0263500.s002.zip › softwarePackage/subFunctions/embed.m]

function Pic_out=embed(Pic_in, target_size, padval)
%Pic_out=embed(Pic_in, target_size, padval)
%embeds a vector, array or cube inside a bigger canvas the size of which is
%determined by target_size (target size can be a vector)
%padval...padding value

if ndims(Pic_in)==2 && min(size(Pic_in))==1 %1D
    
    n_1=ceil((target_size-length(Pic_in))/2);
    n_2=floor((target_size-length(Pic_in))/2);
    
    if size(Pic_in,1)==1 %if row-vector
        tmp=padarray(Pic_in,[0 n_1],padval,'pre');
        Pic_out=padarray(tmp,[0 n_2],padval,'post');
    else %if column-vector
        tmp=padarray(Pic_in,[n_1 0],padval,'pre');
        Pic_out=padarray(tmp,[n_2 0],padval,'post');
    end
    
    %-------------------------------------------------------------------------
    
elseif ndims(Pic_in)==3 %3D
    
    if length(target_size)==1; target_size=[target_size target_size target_size]; end;
    
    siz=size(Pic_in);
    size_diff=target_size-siz(1:3);
    
    %adapt number of rows:
    if size_diff(1)>0 %if height of Pic_in is smaller than the target_size
        if mod(target_size(1),1)==0
            tmp=padarray(Pic_in,[floor(size_diff(1)/2) 0 0],padval,'post');
            Pic_out2=padarray(tmp,[ceil(size_diff(1)/2) 0 0],padval,'pre');
        else
            tmp=padarray(Pic_in,[ceil(size_diff(1)/2) 0 0],padval,'post');
            Pic_out2=padarray(tmp,[floor(size_diff(1)/2) 0 0],padval,'pre');
        end
    else
        if mod(size(Pic_in,1),2)==0
            vec=(ceil(abs(size_diff(1))/2)+1):ceil(abs(size_diff(1))/2)+target_size(1);
        else
            vec=(floor(abs(size_diff(1))/2)+1):floor(abs(size_diff(1))/2)+target_size(1);
        end
        Pic_out2=Pic_in(vec,:,:);
    end
    
    %adapt number of columns:
    if size_diff(2)>0 %if height of Pic_in is smaller than the target_size
        if mod(target_size(2),1)==0
            tmp=padarray(Pic_out2,[0 floor(size_diff(2)/2) 0],padval,'post');
            Pic_out1=padarray(tmp,[0 ceil(size_diff(2)/2) 0],padval,'pre');
        else
            tmp=padarray(Pic_out2,[0 ceil(size_diff(2)/2) 0],padval,'post');
            Pic_out1=padarray(tmp,[0 floor(size_diff(2)/2) 0],padval,'pre');
        end
    else
        if mod(size(Pic_in,2),2)==0
            vec=(ceil(abs(size_diff(2))/2)+1):ceil(abs(size_diff(2))/2)+target_size(2);
        else
            vec=(floor(abs(size_diff(2))/2)+1):floor(abs(size_diff(2))/2)+target_size(2);
        end
        Pic_out1=Pic_out2(:,vec,:);
    end
    
    %adapt number of pages:
    if size_diff(3)>0 %if height of Pic_in is smaller than the target_size
        if mod(target_size(2),1)==0;
            tmp=padarray(Pic_out1,[0 0 floor(size_diff(3)/2)],padval,'post');
            Pic_out=padarray(tmp,[0 0 ceil(size_diff(3)/2)],padval,'pre');
        else
            tmp=padarray(Pic_out1,[0 0 ceil(size_diff(3)/2)],padval,'post');
            Pic_out=padarray(tmp,[0 0 floor(size_diff(3)/2)],padval,'pre');
        end
    else
        if mod(size(Pic_in,3),2)==0
            vec=(ceil(abs(size_diff(3))/2)+1):ceil(abs(size_diff(3))/2)+target_size(3);
        else
            vec=(floor(abs(size_diff(3))/2)+1):floor(abs(size_diff(3))/2)+target_size(3);
        end
        Pic_out=Pic_out1(:,:,vec);
    end
    
    %-------------------------------------------------------------------------
    
else %2D
    
    %pads images to a defined size; the frame around is filled with padval
    %targetsize can be a vector: [rows colmns]
    
    if length(target_size)==1
        target_size=[target_size target_size];
    end
    
    siz=size(Pic_in);
    size_diff=target_size(1:2)-siz(1:2);
    
    %adapt number of rows:
    if size_diff(1)>0; %if height of Pic_in is smaller than the target_size
        
        if mod(target_size(1),2)==0
            tmp=padarray(Pic_in,[floor(size_diff(1)/2) 0],padval,'post');
            Pic_out1=padarray(tmp,[ceil(size_diff(1)/2) 0],padval,'pre');
        else
            tmp=padarray(Pic_in,[ceil(size_diff(1)/2) 0],padval,'post');
            Pic_out1=padarray(tmp,[floor(size_diff(1)/2) 0],padval,'pre');
        end
    else %if height of input is larger than that of output
        if mod(size(Pic_in,1),2)==0;
            vec=(ceil(abs(size_diff(1))/2)+1):(ceil(abs(size_diff(1))/2))+target_size(1);
        else
            vec=(floor(abs(size_diff(1))/2)+1):(floor(abs(size_diff(1))/2))+target_size(1);
        end
        Pic_out1=Pic_in(vec,:);
    end
    
    %adapt number of columns:
    if size_diff(2)>0 %if height of Pic_in is smaller than the target_size
        if mod(target_size(2),2)==0
            tmp=padarray(Pic_out1,[0 floor(size_diff(2)/2)],padval,'post');
            Pic_out=padarray(tmp,[0 ceil(size_diff(2)/2)],padval,'pre');
        else
            tmp=padarray(Pic_out1,[0 ceil(size_diff(2)/2)],padval,'post');
            Pic_out=padarray(tmp,[0 floor(size_diff(2)/2)],padval,'pre');
        end
    else
        if mod(size(Pic_in,2),2)==0
            vec=(ceil(abs(size_diff(2))/2)+1):(ceil(abs(size_diff(2))/2))+target_size(2);
        else
            vec=(floor(abs(size_diff(2))/2)+1):(floor(abs(size_diff(2))/2))+target_size(2);
        end
        Pic_out=Pic_out1(:,vec);
    end
end
