# Supplementary material for: Robust and bias-free localization of individual fixed dipole emitters achieving the Cramér Rao bound for applications in cryo-single molecule localization microscopy
Source: PLoS One. 2022 Feb 4;17(2):e0263500. doi: 10.1371/journal.pone.0263500 (PMC8815875; doi:10.1371/journal.pone.0263500)
Supplement: S2 File — The latest version of the software is available on GitHub at the following link: https://github.com/schuetzgroup/localizationFixedDipoles. (ZIP) [file pone.0263500.s002.zip › softwarePackage/subFunctions/fun_dipole_imaging.m]

function [E_BFP_x,E_BFP_y,mask_UAF,pupil]=fun_dipole_imaging(N,lambda_0,NA,RI,dipole,varargin)
%calculates the BFP-fields (Ex,Ey) of an arbitrary oriented dipole in
%the focal point of an objective
%an intermediate layer between coverglass and specimen can be assumed as
%well
%includes also near-field effects (SAF emission)
%based on the paper of Axelrod, J. of Microscopy 2012
%N...grid size
%lambda_0...vacuum wavelength
%NA...numerical aperture of objective
%RI...vector of refractive indices RI=[RI_specimen, RI_intermed., RI_immoil]
%dipole...[theta phi]   polar and azimuthal anlges of dipole
%optional arguments: (assumed as zero if not defined)
%1) d2...thickness of intermediate layer (medium 2) in meter
%2) z...distance of dipole from medium 2
%3) f...focal length of objective (m)
%4) mu...magnitude of dipole

nVarargs = length(varargin);

if nVarargs==1
    d2=varargin{1};
    z=0;
    f=3e-3;
    mu=1e-12;
elseif nVarargs==2
    d2=varargin{1};
    z=varargin{2};
    f=3e-3;
    mu=1e-12;
elseif nVarargs==3
    d2=varargin{1};
    z=varargin{2};
    f=varargin{3};
    mu=1e-12;
elseif nVarargs==4
    d2=varargin{1};
    z=varargin{2};
    f=varargin{3};
    mu=varargin{4};
else
    d2=0;
    z=0;
    f=3e-3;
    mu=1e-12;
end

%% calculations

theta_mu=dipole(1);  %theta-angle of dipole (0=parallel to z-axis, pi/2...in x-y-plane)
phi_mu=dipole(2);    %phi-angle of dipole
k0=2*pi/lambda_0;
k=k0*RI; %k-vectors in the different media
uk=2*k0*NA/N; %k-space unit in BFP

if length(RI)==1
    RI=[RI, RI, RI];
end

%coordinates in the objective pupil
[Kx,Ky,Kr,pupil]=create_coord(N,uk,'FFT');
PHI3=atan2(Ky,Kx);
mask_UAF=Kr<(k0*NA*(RI(1)/RI(3))); %BPF-zone containing UAF-light

k1=k0*RI(1); %wavevectors in media 1 (typ. water),2 (intermediate layer) and 3 (immers. medium)
k2=k0*RI(2);
k3=k0*RI(3);

THETA3=asin(Kr/k3).*pupil; %angle in medium 3
THETA2=acos(sqrt(1-(RI(3)/RI(2)*Kr/k3).^2)); %angle in medium2
THETA1=acos(sqrt(1-(RI(3)/RI(1)*Kr/k3).^2)); %angle in medium1

%% calculations according to paper of Axelrod, 2012

% Fresnel-coefs  %Eq. 3 of paper
CTHETA1=cos(THETA1);
CTHETA2=cos(THETA2);
CTHETA3=cos(THETA3);

tp12=2*RI(1)*CTHETA1./(RI(1)*CTHETA2+RI(2)*CTHETA1);
tp23=2*RI(2)*CTHETA2./(RI(2)*CTHETA3+RI(3)*CTHETA2);
ts12=2*RI(1)*CTHETA1./(RI(1)*CTHETA1+RI(2)*CTHETA2);
ts23=2*RI(2)*CTHETA2./(RI(2)*CTHETA2+RI(3)*CTHETA3);
rp12=(RI(2)*CTHETA1-RI(1)*CTHETA2)./(RI(1)*CTHETA2+RI(2)*CTHETA1);
rp23=(RI(3)*CTHETA2-RI(2)*CTHETA3)./(RI(2)*CTHETA3+RI(3)*CTHETA2);
rs12=(RI(1)*CTHETA1-RI(2)*CTHETA2)./(RI(1)*CTHETA1+RI(2)*CTHETA2);
rs23=(RI(2)*CTHETA2-RI(3)*CTHETA3)./(RI(2)*CTHETA2+RI(3)*CTHETA3);

%from them we calculate Fresnel coefs for three-layer system
tp=(tp12.*tp23.*exp(1i*k2*d2*CTHETA2))./(1+rp12.*rp23.*exp(2i*k2*d2*CTHETA2));
ts=(ts12.*ts23.*exp(1i*k2*d2*CTHETA2))./(1+rs12.*rs23.*exp(2i*k2*d2*CTHETA2));

%dipole projections onto directions s, p and z:
mu_p=mu*sin(theta_mu).*cos(phi_mu-PHI3);
mu_s=mu*sin(theta_mu).*sin(phi_mu-PHI3);
mu_z=mu*cos(theta_mu);

%prefactor C: (the only constant where f plays a role)
C=(k3^2*exp(1i*k3*f).*CTHETA3)/f/RI(1).*exp(-1i*k3*d2*CTHETA3).*exp(1i*k1.*CTHETA1.*z); %eq.11 in paper

%field magnitudes in layer 3 (pre-objective zone), along the s,p and z-axes (see paper for axes definitions)
E3p=C.*tp.*CTHETA3.*(mu_p./RI(3)+mu_z.*sin(THETA3)./CTHETA1);
E3s=C.*ts.*(mu_s/RI(3)./CTHETA1);
E3z=C.*tp.*sin(THETA3).*(mu_p./RI(3)+mu_z.*sin(THETA3)./CTHETA1);

%influence of objective: rotation of rays by their angle theta3, such that they are all parallel to the optical axis:
Apodization=1./sqrt(CTHETA3).*pupil; %Apodization of objective lens
E_BFP_p=(E3p.*CTHETA3+E3z.*sin(THETA3)).*Apodization;
E_BFP_s=E3s.*Apodization;  %s-polarization remains unchanged by this rotation

%coordinate transform into x-and y-polarization -> fields in the back focal plane of objective
E_BFP_x=(cos(PHI3)).*E_BFP_p-(sin(PHI3)).*E_BFP_s;
E_BFP_y=(sin(PHI3)).*E_BFP_p+(cos(PHI3)).*E_BFP_s;

end
